# Supplementary material for: Individual cardiorespiratory fitness exercise prescription for older adults based on a back-propagation neural network
Source: Front Public Health. 2025 Apr 30;13:1546712. doi: 10.3389/fpubh.2025.1546712 (PMC12074945; doi:10.3389/fpubh.2025.1546712)
Supplement: Supplementary file 1 [file Table_1.xlsx]

## Sheet: Table 1
Suppl.Table 1 Characteristics of the literature of the included studies
Author(s) and year	Age (Year)		BMI (kg/m2)		VO2max (ml/kg/min)		Improvement	Sex	Frequency	Intensity	Time	Volume
	M	Sd	M	Sd	M	Sd	ΔVO2max	F/M	days/Week	HRR	Min	Weeks
Faramarzi et al，2018[23]	60.3	0.8	28.8	1.2	23.7	1.9	0.15	9/0	3	0.2	60	8
Alcazar et al，2019[24]	77.7	7.9	28.8	3	17.7	4.6	0.12	3/11	2	0.2	40	12
Christopher et al，2018[25]	61.9	9.1	28.1	4.4	33.8	8.3	0.11	7/11	2	0.4	20	12
Pospieszna et al，2010[26]	65.3	6.1	27.1	2.8	18.6	4.7	0.06	10/0	3	0.1	30	24
	60	3	28.3	1.8	22.3	4.7	0.25	10/0	3	0.19	45	8
	70	3	27.1	2.8	26.3	4.7	0.1	10/0	3	0.19	45	8
Lovell et al，2010[27]	75.2	0.8	26.2	2.4	22.6	0.7	0.13	0/24	3	0.1	45	16
Yu et al，2017[28]	66.3	13.8	29.9	2.6	25.7	2.1	0.05	11/17	3	0	60	12
Zhang et al，2016[29]	63.2	1.7	23.9	2.6	27.7	3.7	0.14	10/0	4	0.05	60	12
Brubaker et al，2009[30]	70.4	5.3	27	4.8	14.1	0.6	-0.01	11/19	3	0.1	45	16
Park et al，2010[31]	66.1	3.1	24.2	4.2	30.7	2.5	0.09	10/0	3	0.1	70	12
Wang et al，2018[32]	65	4.8	27.2	3.2	26.4	6.1	0.14	11/14	3	0.2	55	12
Kwon et al，2008[33]	77.4	3.3	25.9	2.8	17.6	2.6	0.15	20/0	3	0.1	60	24
	77.4	2.6	25.9	1.9	17.6	2.7	0.18	20/0	3	0.09	60	24
Zafra et al，2017[34]	64.5	4.5	31.2	3.4	29.3	6.6	0.13	0/30	3	0.15	45	10
	64.5	4.6	25.9	3.5	24.1	5.9	0.11	22/0	3	0.15	45	10
Vianna et al，2012[35]	66.7	11.7	26.6	3.7	36.4	4.7	0.17	26/9	3	0.1	50	16
Ryan et al，2013[36]	61	1	31.2	0.7	22.1	2.1	0.18	17/16	3	0.2	50	24
Paillard et al，2001[37]	65.2	2	27.5	2.4	34.2	4.7	0.08	9/0	5	0.2	45	12
Bichay et al，2016[38]	66.1	2.3	29.4	0.9	22.5	3.4	0.1	15/15	2	0.15	40	12
Bruseghini et al，2015[39]	77.8	10.4	26.5	2.8	29.9	4.3	0.08	12/0	3	0.35	45	16
	68	4	26.5	2.8	29.9	4.3	0.09	0/12	3	0.35	30	8
Knowles et al，2015[40]	61	5	27.5	2	34.3	5.6	0.13	9/8	3	0.13	30	12
Chen et al，2014[41]	69.7	4.5	25	2.8	28.6	2.8	0.02	5/15	3	0.2	50	12
Vilela et al，2019[42]	71.5	5.7	26.6	3.1	19.7	5.6	0.04	15/68	4	0.15	50	8
Coker et al，2006[43]	73	2	31	1	15.6	1.1	0.14	0/7	4	0.25	60	12
	70	2	29	1	15.6	1.1	0.14	7/0	3	0.25	60	12
Deiseroth et al，2019[44]	60	1	33.3	3	26.4	3.9	0.08	18/26	3	0.3	60	12
Lange et al，2018[45]	69.1	2.6	25.6	4.4	18.6	3.8	0.11	23/12	3	0.2	40	20
Michael et al，1989[46]	67	4	21.7	2.1	33	0.6	0.03	20/0	3	0.15	30	12
	67.8	3.8	22.6	1.4	34	0.6	0.06	20/0	2	0.15	30	12
Bouaziz et al，2018[47]	72.9	2.5	28.7	5.6	14	3.3	0.14	21/9	3	0.15	40	10
Gildenhuys et al，2013[48]	66.1	4.8	28.3	6.8	17.6	2.8	0.03	20/0	3	0.1	60	8
Cadore et al，2017 [49]	64.7	3.7	27.6	2.1	26.6	6.9	0.08	0/12	3	0.13	30	12
	64.9	3.9	27.6	2.1	27.4	6.1	0.08	0/13	3	0.13	30	12
Burich et al，2015[50]	63.6	4.4	25.2	3.4	26.8	7.5	0.25	14/3	3	0.15	40	12
	62.7	5.1	29.5	3.1	25	5	0.18	13/3	3	0.15	40	12
Bagheri et al，2020[51]	63.8	3.6	22.8	1	23.4	2	0.09	0/10	3	-0.06	40	8
	61.1	3.3	22.4	1.2	23.7	1.8	0.08	0/10	3	-0.06	40	8
Cao et al，2019[52]	64.2	5.1	28	2.3	32.3	5.4	0.13	13/0	3	-0.03	60	12
Audette et al，2006[53]	71.5	4.6	24.1	2.1	21.6	5.2	0.19	11/0	3	-0.1	60	12
	71.3	4.4	25.2	2.2	23.7	4.7	0.01	8/0	3	-0.1	60	12
Osteras et al，2005[54]	68.9	2.8	25.6	3.5	24.2	2.5	0.15	6/4	3	0.33	60	10
Albinet et al，2016[55]	67	5	29.1	3.1	24.6	7.5	0.15	13/6	2	0.03	60	21
	66	5	28.7	2.7	21.8	6	0.07	13/4	2	0.03	60	21
Takeshima et al，1993[56]	68.9	3.4	23.3	2.7	24.8	6.3	0.21	5/6	3	0.1	55	12
Villanueva et al，2014[57]	68.7	6.8	26.4	2.9	34.6	1.9	0.07	0/7	3	0.25	60	12
	68.7	6.6	25.4	3.9	36.3	2.7	0.03	0/7	3	0.25	60	12
Imai et al，2017[58]	68.1	6.5	21.8	2.2	23.8	2.7	0.06	20/0	3	0.15	50	12
Aldred et al，2011[59]	67.5	2	27.2	3.8	34.5	4.7	0.02	0/12	3	0.05	30	8
	68.7	2.3	28.7	2.2	26	3.7	0.03	9/0	3	0.05	30	8
Lovell et al，2012[60]	74.1	2.7	25.1	2.4	24.5	1.3	0.09	0/10	2	0.18	45	16
	75.2	3	25.1	1.8	24.4	1.5	0.17	0/11	3	0.18	45	16
Boukabous et al，2019 [61]	66	3.4	30.1	4.9	20.3	4.6	0.05	9/0	3	0.4	25	8
	64.2	3.7	31.7	3.5	20.1	2.6	0.04	9/0	3	0.05	50	8
Latosik et al，2014[62]	67.5	2.3	28.4	1.9	28.8	1.3	0.06	10/0	3	-0.1	60	8
Watson et al，2018[63]	63	5	29.6	2.5	20.1	5.3	0.01	9/9	3	0.12	30	12
Wilhelm et al，2014[64]	63.2	3.3	26.6	2.7	23.3	4	0.07	0/11	3	0.25	40	12
	67.1	6.1	25.8	2.7	23.7	7.8	0.09	0/12	2	0.25	40	12
Strasser et al，2009[65]	76	5	26	4.7	18.6	5.3	0.06	10/3	2	0.1	45	24
	74	5	28.4	3.6	19.2	5.9	0.02	10/5	3	0.1	45	24
Cadore et al，2010[66]	66.8	4.8	27.5	2.4	27	3.7	0.22	0/8	3	0.3	30	12
	64.4	3.5	26.4	2.5	24.7	7.1	0.2	0/7	3	0.3	30	12
Santana et al，2012[67]	70	2.8	26.5	2.6	27.3	3.7	0.15	0/10	3	0.1	55	24
	67.6	3.1	24.3	3.1	28.9	3.7	0.15	0/10	3	0.1	55	24
Babcock et al，1994[68]	72	4.4	26.3	2.1	21.7	2.3	0.2	0/12	3	0.34	40	24
Belman et al，1991[69]	69.4	1.1	25.1	2.2	25.4	2.4	0.07	4/4	3	0.25	30	8
	68.8	1.1	25.5	3.2	25.4	2.4	0.03	4/5	4	-0.15	30	8
Blumenthal et al，1991[70]	67.7	4.9	26.4	2.8	20.6	5.4	0.1	21/0	4	0.16	45	16
Braith et al，1994[71]	65	4	26.3	2.5	28	6	0.18	0/14	3	0.2	35	24
	66	5	25.9	2	28	6	0.04	16/0	3	0.1	45	24
Carroll et al，1995[72]	72.1	4.9	24.2	3.8	21.6	4.1	0.16	8/8	3	0.12	45	24
Carroll et al，1992[73]	65	3.5	26.2	2.1	26.1	5.7	0.24	9/7	3	0.16	40	24
	66.9	5.1	25.8	4.1	25.4	6.1	0.17	10/10	3	0.09	45	24
Engels et al，1998[74]	68.6	5.6	27.1	3.6	18.9	3.2	0.1	8/2	3	-0.1	30	10
Fahlman et al，2000[75]	76	5	26	5	19	2	0.37	15/0	3	0.2	50	10
Gillett et al，1996[76]	64.4	3	32	4	24.6	6	0.28	50/0	3	0.19	25	16
Jessup et al，1998[77]	67.8	4.7	27.7	3.9	21.3	4.4	0.14	6/5	4	-0.1	35	16
Panton et al，1995[78]	66	5	28.4	4	22.5	3.7	0.11	10/0	3	0.23	40	16
Schwartz et al，1991[79]	67.5	7.9	26.2	2.7	29.7	4.4	0.19	0/15	3	0.3	45	24
Sunami et al，1999[80]	67	6.1	22	2.3	29.8	5.7	0.07	10/10	5	0	60	20
Fabre et al，1997[81]	62.9	3.9	24.9	5	25.5	6.8	0.05	10/10	3	0	60	12
Pichot et al，2005[82]	73.5	4.2	28.4	4	26.8	4.4	0.19	0/11	2	0.26	45	12
Nieman et al，1993[83]	71	1.8	26	2.5	19	1.1	0.13	14/0	4	0.1	40	12
Devito et al，1997[84]	63.5	3	30	4	24.3	3	0.03	10/3	5	0	50	12
Posner et al，1992[85]	68.6	5.1	25.6	4.1	21.1	5.2	0.13	20/20	3	0.2	40	16
Wu et al，2019[86]	63.8	3.2	23.5	0.3	27.7	2.5	0.1	20/20	3	-0.05	60	24
Murias et al，2010[87]	68	7	26	1	28.3	7.1	0.29	0/8	3	0.2	45	12
Kanitz et al，2014[88]	66	4	26.8	2.3	17	3.8	0.41	0/16	3	0.25	30	12
	64	4	28.8	3.1	18.5	3.4	0.17	0/16	3	0.25	30	12
Stewart et al，2006[89]	63.6	5.7	29.5	4.4	24.4	3.2	0.16	15/15	3	0.15	45	24
Liu et al，2018[90]	61.1	8.7	23.6	2.3	16.5	2.7	0.44	12/12	3	0.1	30	12

## Sheet: Table 2
Suppl.Table 2 Quality evaluation of the included studies (PEDro scale)
No	Author(s) and year	1. Eligibility criteria were specified	2. Subjects were randomly allocated to groups	3. Allocation was concealed	4. Groups were similar at baseline1	5. Subjects were blinded2	6. Therapists were blinded	7. Assessors were blinded	8. Measures were obtained from more than 85% of the subjects3	9. All subjects were analyzed in the group to which they were allocated	10. Between-group statistical comparisons were made	11. Point and variability measures were provided	PERro score
1	Faramarzi et al，2018[23]	1	1	1	1	-	-	-	1	1	1	1	8
2	Alcazar et al，2019[24]	1	1	1	1	-	-	-	1	1	1	1	8
3	Christopher et al，2018[25]	1	1	0	1	-	-	-	1	1	1	1	7
4	Pospieszna et al，2010[26]	1	1	1	1	-	-	-	1	1	1	1	8
5	Lovell et al，2010[27]	1	1	0	1	-	-	-	1	1	1	1	7
6	Yu et al，2017[28]	1	1	0	1	-	-	-	1	1	1	1	7
7	Zhang et al，2016[29]	1	1	0	1	-	-	-	1	1	1	1	7
8	Brubaker et al，2009[30]	1	1	0	1	-	-	-	1	1	1	1	7
9	Park et al，2010[31]	1	1	0	1	-	-	-	1	1	1	1	7
10	Wang et al，2018[32]	1	1	1	1	-	-	-	1	1	1	1	8
11	Kwon et al，2008[33]	1	1	0	1	-	-	-	1	1	1	1	7
12	Zafra et al，2017[34]	1	1	0	1	-	-	-	1	1	1	1	7
13	Vianna et al，2012[35]	1	1	1	1	-	-	-	1	1	1	1	8
14	Ryan et al，2013[36]	1	1	1	1	-	-	-	1	1	1	1	8
15	Paillard et al，2001[37]	1	1	1	1	-	-	-	1	1	1	1	8
16	Bichay et al，2016[38]	1	0	0	1	-	-	-	1	1	1	1	6
17	Bruseghini et al，2015[39]	1	0	0	1	-	-	-	1	1	1	1	6
18	Knowles et al，2015[40]	1	1	1	1	-	-	-	1	1	1	1	8
19	Chen et al，2014[41]	1	1	1	1	-	-	-	1	1	1	1	8
20	Vilela et al，2019[42]	1	1	0	1	-	-	-	1	1	1	1	7
21	Coker et al，2006[43]	1	0	0	1	-	-	-	1	1	1	1	6
22	Deiseroth et al，2019[44]	1	1	1	1	-	-	-	1	1	1	1	8
23	Lange et al，2018[45]	1	1	1	1	-	-	-	1	1	1	1	8
24	Michael et al，1989[46]	1	1	0	1	-	-	-	1	1	1	1	7
25	Bouaziz et al，2018[47]	1	1	0	1	-	-	-	1	1	1	1	7
26	Gildenhuys et al，2013[48]	1	1	0	1	-	-	-	1	1	1	1	7
27	Cadore et al，2017 [49]	1	1	1	1	-	-	-	1	1	1	1	8
28	Burich et al，2015[50]	1	1	1	1	-	-	-	1	1	1	1	8
29	Bagheri et al，2020[51]	1	1	1	1	-	-	-	1	1	1	1	8
30	Cao et al，2019[52]	1	0	0	1	-	-	-	1	1	1	1	6
31	Audette et al，2006[53]	1	1	0	1	-	-	-	1	1	1	1	7
32	Osteras et al，2005[54]	1	1	1	1	-	-	-	1	1	1	1	8
33	Albinet et al，2016[55]	1	1	1	1	-	-	-	1	1	1	1	8
34	Takeshima et al，1993[56]	1	1	1	1	-	-	-	1	1	1	1	8
35	Villanueva et al，2014[57]	1	0	0	1	-	-	-	1	1	1	1	6
36	Imai et al，2017[58]	1	1	1	1	-	-	-	1	1	1	1	8
37	Aldred et al，2011[59]	1	1	1	1	-	-	-	1	1	1	1	8
38	Lovell et al，2012[60]	1	0	0	1	-	-	-	1	1	1	1	6
39	Boukabous et al，2019 [61]	1	1	1	1	-	-	-	1	1	1	1	8
40	Latosik et al，2014[62]	1	1	1	1	-	-	-	1	1	1	1	8
41	Watson et al，2018[63]	1	1	1	1	-	-	-	1	1	1	1	8
42	Wilhelm et al，2014[64]	1	1	1	1	-	-	-	1	1	1	1	8
43	Strasser et al，2009[65]	1	1	1	1	-	-	-	1	1	1	1	8
44	Cadore et al，2010[66]	1	1	1	1	-	-	-	1	1	1	1	8
45	Santana et al，2012[67]	1	1	1	1	-	-	-	1	1	1	1	8
46	Babcock et al，1994[68]	1	1	1	1	-	-	-	1	1	1	1	8
47	Belman et al，1991[69]	1	1	1	1	-	-	-	1	1	1	1	8
48	Blumenthal et al，1991[70]	1	1	1	1	-	-	-	1	1	1	1	8
49	Braith et al，1994[71]	1	1	1	1	-	-	-	1	1	1	1	8
50	Carroll et al，1995[72]	1	1	1	1	-	-	-	1	1	1	1	8
51	Carroll et al，1992[73]	1	1	1	1	-	-	-	1	1	1	1	8
52	Engels et al，1998[74]	1	1	1	1	-	-	-	1	1	1	1	8
53	Fahlman et al，2000[75]	1	1	1	1	-	-	-	1	1	1	1	8
54	Gillett et al，1996[76]	1	1	1	1	-	-	-	1	1	1	1	8
55	Jessup et al，1998[77]	1	1	1	1	-	-	-	1	1	1	1	8
56	Panton et al，1995[78]	1	1	1	1	-	-	-	1	1	1	1	8
57	Schwartz et al，1991[79]	1	1	1	1	-	-	-	1	1	1	1	8
58	Sunami et al，1999[80]	1	1	1	1	-	-	-	1	1	1	1	8
59	Fabre et al，1997[81]	1	1	1	1	-	-	-	1	1	1	1	8
60	Pichot et al，2005[82]	1	0	0	1	-	-	-	1	1	1	1	6
61	Nieman et al，1993[83]	1	1	1	1	-	-	-	1	1	1	1	8
62	Devito et al，1997[84]	1	1	1	1	-	-	-	1	1	1	1	8
63	Posner et al，1992[85]	1	1	1	1	-	-	-	1	1	1	1	8
64	Wu et al，2019[86]	1	1	0	1	-	-	-	1	1	1	1	7
65	Murias et al，2010[87]	1	1	0	1	-	-	-	1	1	1	1	7
66	Kanitz et al，2014[88]	1	1	0	1	-	-	-	1	1	1	1	7
67	Stewart et al，2006[89]	1	1	1	1	-	-	-	1	1	1	1	8
68	Liu et al，2018[90]	1	1	0	1	-	-	-	1	1	1	1	7
